# Supplementary material for: Cysteine Residues in Region 6 of the Plasmodium yoelii Erythrocyte-Binding-like Ligand That Are Related to Its Localization and the Course of Infection
Source: Biomolecules. 2023 Mar 2;13(3):458. doi: 10.3390/biom13030458 (PMC10046610; doi:10.3390/biom13030458)
Supplement: Supplementary file 1 [file biomolecules-13-00458-s001.zip]

Archive with 1 entries (1 files):
- biomolecules-2204456-supplementary.pdf
